# Supplementary material for: Effects of in IL-1B/IL-1RN variants on the susceptibility to head and neck cancer in a chinese Han population
Source: Cancer Cell Int. 2021 Jan 20;21:59. doi: 10.1186/s12935-021-01750-0 (PMC7816368; doi:10.1186/s12935-021-01750-0)
Supplement: Supplementary file 2 — Additional file 2: The results of genotype. [file 12935_2021_1750_MOESM2_ESM.xlsx]

## Sheet: Sheet1
group	rs1143623	rs1143630	rs3181052	rs452204	rs1143627	rs1143643	rs16944	rs17042888	rs315919
case	CC	GG	GA	GA	AA	TT	GG	GG	TT
case	CG	GG	AA	AA	AG	CT	GA	GG	TT
case	CC	GG	AA	AA	AA	TT	GG	GG	TT
case	CG	GT	GG	GG	AG	CT	GA	GG	GG
case	CG	GG	GA	GA	AG	CT	GA	GA	GT
case	CC	GG	AA	AA	AG	CT	GA	GG	TT
case	CC	GG	AA	AA	AG	CT	GA	GG	TT
case	CC	GG	AA	AA	AA	TT	GG	GA	GT
case	CG	GG	AA	AA	AG	CT	GA	GG	TT
case	GG	GG	AA	AA	GG	CC	AA	GG	TT
case	CG	GT	GG	GG	AG	TT	GA	GA	GG
case	CG	GT	AA	AA	AG	TT	GA	GA	GT
case	CC	GG	GA	GA	AG	CT	GA	GA	GT
case	CG	GG	GA	GA	AG	CT	GA	GA	GT
case	CC	GG	GA	GA	AA	TT	GG	GA	GT
case	CG	GT	GA	AA	AG	CT	GA	GG	TT
case	CC	GG	GA	GA	AA	CT	GG	AA	GG
case	CC	GG	GA	GA	AA	TT	GG	GG	GT
case	CC	GG	GA	GA	AA	TT	GG	GA	GT
case	GG	GT	GA	GA	GG	CT	AA	GG	GT
case	CC	GG	AA	AA	AA	TT	GG	GG	TT
case	CG	GT	AA	AA	AG	CT	GA	GG	TT
case	GG	GT	AA	AA	GG	CC	AA	GG	TT
case	CC	GG	GA	GA	AG	CT	GA	AA	GT
case	CC	GT	GA	GA	AG	CC	GA	GG	GT
case	CG	GG	GG	GA	AG	CC	GA	GA	GT
case	CC	GG	GA	AA	AA	CT	GG	GG	TT
case	CG	GG	GA	GA	AG	CC	GA	GG	GT
case	CG	GG	GA	GA	AG	CC	GA	GG	GT
case	CC	GG	AA	AA	AA	TT	GG	GG	TT
case	GG	GT	GA	GA	GG	CC	AA	GG	GT
case	CG	GT	GG	GG	AG	CT	GA	AA	GG
case	CC	GG	AA	AA	AA	TT	GG	GG	TT
case	CC	GG	AA	AA	AG	CT	GA	GG	TT
case	GG	GG	GA	AA	GG	CC	AA	GG	TT
case	CG	GG	GA	GA	AG	CC	GA	GG	GT
case	GG	GG	AA	AA	AG	CC	GG	GA	TT
case	CG	GT	GA	GA	AG	CT	GA	GG	GT
case	CG	GT	GA	GA	AG	CT	GA	GG	TT
case	CG	GT	GA	GA	AG	TT	GA	GA	GT
case	GG	GT	GG	GG	GG	CT	AA	GG	GG
case	CG	GT	AA	AA	AG	TT	GA	GG	TT
case	CG	GG	GA	AA	AG	CT	GA	GA	GT
case	CG	GG	AA	AA	AG	CT	GA	GG	TT
case	GG	TT	GG	GG	GG	TT	AA	GA	GG
case	CC	GG	GG	GA	AG	CT	GA	AA	GG
case	CG	GG	GA	GA	AG	CT	GA	GG	GT
case	CC	GG	GA	GA	AG	CT	GA	GA	GT
case	CC	GG	AA	AA	AA	TT	GG	GA	GT
case	CG	GG	GA	AA	AG	CC	GA	GG	TT
case	CG	GT	AA	AA	AG	CT	GA	GA	GT
case	CC	GG	GA	GA	AG	CT	GA	GA	GT
case	GG	GT	GA	GA	AG	CT	GA	GA	GT
case	CG	GG	AA	AA	AG	CT	GA	GG	TT
case	CG	GG	GA	GA	AG	CT	GA	GG	GT
case	CG	GG	GA	AA	AG	CT	GA	GG	TT
case	GG	GT	GA	GA	GG	CT	AA	GG	GT
case	CG	GG	GG	GG	AG	CC	GA	GA	GT
case	GG	GT	AA	AA	GG	CT	AA	GA	TT
case	CG	GT	GA	GA	AG	TT	GA	AA	GT
case	GG	GG	GG	GA	GG	CC	AA	GA	GT
case	CG	GG	AA	AA	AA	TT	GG	GG	TT
case	GG	TT	GG	GG	GG	TT	AA	AA	GG
case	CG	GT	GA	GA	AG	CT	GA	AA	GG
case	CG	GG	GA	GA	GG	CC	AA	GA	GT
case	CG	GG	GA	AA	AG	CT	GA	GG	TT
case	CG	GG	GA	GA	AG	TT	GA	AA	GT
case	GG	GT	GG	AA	GG	CC	AA	GG	TT
case	CC	GG	AA	AA	AA	TT	GG	GA	TT
case	CG	GG	AA	AA	AG	CC	GA	GG	TT
case	CC	GG	GA	GA	AA	TT	GG	GA	GT
case	CG	GG	AA	AA	AG	CT	GA	GG	TT
case	CG	GG	AA	AA	AG	CT	GA	GG	TT
case	CG	GG	AA	AA	AG	CT	GA	GG	TT
case	CG	GG	GA	AA	AG	CT	GA	GG	TT
case	CG	GT	GA	GA	AG	CT	GA	GA	GT
case	CC	GG	GA	GA	AG	CT	GA	GA	GT
case	CC	GG	GA	GA	AG	CT	GA	GA	GT
case	CG	GT	GA	GA	AG	CT	GA	GA	GT
case	CC	GG	AA	AA	AG	CT	GA	GG	TT
case	CG	GG	GG	GA	AG	CT	GA	GA	GT
case	CG	GG	GA	GA	AG	CT	GA	GG	GT
case	CG	GG	AA	AA	AG	CT	GA	GG	TT
case	CG	GG	AA	AA	AG	CT	GA	GA	GT
case	CG	GG	GA	AA	AG	CT	GA	GG	TT
case	CG	GT	AA	AA	AG	TT	GA	GG	TT
case	CG	GG	GG	GG	AG	CT	GA	AA	GG
case	GG	GG	GA	GA	GG	CC	AA	GG	GT
case	CG	GT	GA	GA	AG	CT	GA	GG	GT
case	GG	GG	AA	AA	GG	CC	AA	GG	TT
case	GG	GG	GG	GG	GG	CC	AA	GA	GT
case	CC	GG	GG	GG	AG	CT	GA	AA	GG
case	CC	GG	AA	AA	AA	TT	GG	GG	TT
case	CC	GG	GG	GG	GG	CC	AA	AA	GG
case	CG	GG	GA	GA	AG	CT	GA	GA	GT
case	CC	GG	GA	GA	AA	CT	GG	GG	GT
case	CG	GG	AA	AA	AG	CT	GA	GG	TT
case	CC	GG	GA	GA	AA	TT	GG	GG	GT
case	GG	GT	GG	AA	GG	CC	AA	GG	TT
case	CC	GG	AA	AA	AA	TT	GG	GA	GT
case	CC	GG	AA	AA	AA	TT	GG	GA	GT
case	CC	GG	GA	GA	AA	TT	GG	GA	GT
case	CG	GT	GA	GA	AG	TT	GA	GA	GT
case	GG	TT	GA	GA	GG	TT	AA	GA	GT
case	CC	GG	GG	GG	AG	CT	GA	AA	GG
case	CG	GG	GG	GG	AG	CC	GA	GA	GG
case	CC	GG	AA	AA	AG	CC	GA	GA	TT
case	CG	GT	GA	GA	AG	CT	GA	GG	GT
case	CG	GT	GG	GA	AG	CC	GA	GG	GT
case	CC	GG	AA	AA	AA	TT	GG	GG	TT
case	GG	TT	GA	GA	GG	CT	AA	GG	GT
case	CG	GG	GA	GA	AG	CC	GA	GA	GT
case	CC	GG	GA	AA	AA	CT	GG	GG	TT
case	GG	GT	GA	GA	GG	CC	AA	GA	GG
case	CC	GT	GA	GA	AG	CC	GA	GG	GG
case	CG	GG	GA	AA	AG	CC	GA	GG	TT
case	CG	GT	AA	AA	GG	CC	AA	GG	TT
case	GG	GG	GA	GA	GG	CC	AA	GG	GT
case	CG	GT	GA	GA	AG	TT	GA	GA	GT
case	CC	GG	AA	AA	AA	CC	GG	GG	TT
case	CC	GG	AA	AA	AA	CT	GG	GG	TT
case	CG	GT	AA	AA	AG	CT	GA	GA	GT
case	CC	GG	GA	AA	AA	CT	GG	GG	TT
case	CG	GT	GG	GG	AG	CT	GA	GG	GG
case	CC	GG	GA	GA	AA	CT	GG	GG	GT
case	CG	GT	AA	AA	AG	TT	GA	GG	TT
case	CG	GT	AA	AA	AG	TT	GA	GG	TT
case	CC	GG	GA	AA	AA	TT	GG	GA	GT
case	CC	GG	GA	AA	AA	TT	GG	GA	GT
case	CC	GG	AA	AA	AG	CT	GA	GG	TT
case	CG	GG	AA	AA	AG	CT	GA	GG	TT
case	CC	GG	AA	GA	AA	CT	GG	GG	GT
case	CG	GG	GA	AA	GG	CC	AA	GG	TT
case	CG	GG	AA	AA	AG	CT	GA	GG	TT
case	CG	GT	AA	AA	AG	TT	GA	GG	TT
case	CC	GG	GA		AG	CT	GA	GA	GT
case	CG	GG	AA	AA	AG	CT	GA	GG	TT
case	CG	GT	GA	GA	AG	CT	GA	GG	GT
case	GG	GT	GG	GA	GG	CT	AA	GA	GT
case	CC	GG	AA	AA	AA	CT	GG	GG	TT
case	CG	GG	GA	GA	AG	CT	GA	GG	GT
case	CC	GG	GA	GA	AG	CC	GA	GA	GT
case	CG	GG	GG	GA	GG	CT	AA	GG	GT
case	GG	TT	GA	GA	GG	TT	AA	GA	GT
case	GG	GT	GA	GA	AG	CT	GA	GA	GT
case	CG	GT	GA	GA	AG	CT	GA	GG	GT
case	CG	GG	AA	AA	AG	CT	GA	GG	TT
case	CC	GG	GA	AA	AA	TT	GG	GG	TT
case	CG	GT	AA	AA	AG	TT	GA	GA	GG
case	CC	GG	AA	AA	AA	TT	GG	GG	GT
case	CC	GG	GA	GA	AA	TT	GG	GA	GT
case	CG	GG	GG	GG	AG	CC	GA	AA	GG
case	CC	GG	GG	GG	AA	TT	GG	GG	GG
case	CG	GT	GA	GA	AG	TT	GA	GA	GT
case	CC	GG	GA	GA	AA	TT	GG	GA	GT
case	CC	GG	AA	AA	GG	CC	AA	GG	TT
case	CC	GG	AA	GA	AA	TT	GG	GG	GT
case	GG	GT	GG	GA	GG	CC	AA	GG	GT
case	CC	GG	GA	AA	GG	CC	AA	GA	GT
case	GG	GG	GA	GA	GG	CC	AA	GG	GT
case	CC	GG	AA	GA	AA	TT	GG	GG	GT
case	CG	GG	GA	GA	AG	CT	GA	GA	GT
case	CG	GT	AA	AA	AG	CT	GA	GG	TT
case	CC	GG	AA	AA	AG	CT	GA	AA	GT
case	CC	GG	GA	GA	AA	TT	GG	GG	GT
case	CC	GG	GA	GA	AG	CT	GA	GA	GG
case	CC	GG	AA	AA	AG	CT	GA	GG	TT
case	CC	GG	AA	AA	AA	TT	GG	GG	TT
case	CG	GG	GA	GG	AG	CT	GA	GA	GG
case	CG	GT	GA	AA	AG	TT	GA	GG	TT
case	CG	GT	GA	GA	AG	TT	GA	GA	GT
case	CG	GG	GA	AA	AG	CT	GA	GG	TT
case	CG	GG	AA	AA	AG	CT	GA	GG	TT
case	CC	GG	GG	GG	AA	TT	GG	GA	GG
case	CC	GG	AA	AA	AA	TT	GG	GA	GT
case	GG	GG	GA	GA	GG	CC	AA	AA	GG
case	CC	GG	AA	AA	AA	TT	GG	GG	TT
case	CC	GG	AA	AA	AA	TT	GG	GG	TT
case	CC	GG	AA	AA	AA	TT	GG	GG	TT
case	CC	GG	GA	GA	AA	TT	GG	GG	TT
case	CG	GG	AA	AA	AG	CT	GA	GG	TT
case	CG	GG	GA	AA	AG	CT	GA	GG	TT
case	CG	GG	AA	AA	AG	CT	GA	GG	TT
case	CG	GG	AA	AA	AG	CT	GA	GG	TT
case	CC	GG	GA	GA	AA	CC	GG	GG	GT
case	GG	TT	GA	GA	GG	CC	AA	GG	GT
case	CG	GG	GA	GA	AG	CT	GA	GG	GT
case	CG	GT	AA	AA	AG	CT	GA	GG	TT
case	CC	GG	GG	GA	AA	TT	GG	GG	GT
case	CG	GT	GA	GA	AG	CT	GA	GG	GT
case	CG	GG	GG	GG	GG	CC	AA	AA	GG
case	GG	GT	GA	GA	GG	CT	AA	GA	GT
case	CC	GG	GA	GA	AA	TT	GG	GG	TT
case	CG	GT	AA	GA	AG	CT	GA	GG	GG
case	CG	GG	GA	GA	AG	CC	GA	GA	GT
case	CG	GT	GA	GA	AG	CT	GA	GA	GT
case	CC	GG	AA	AA	AA	TT	GG	GG	TT
case	CG	GG	GA	GA	AG	CT	GA	GG	GT
case	CC	GG	AA	AA	AA	CT	GG	GG	TT
case	CG	GG	GA	GA	AG	CC	GA	GG	GT
case	CC	GG	GA	AA	AA	TT	GG	GG	TT
case	GG	GG	GG	GG	GG	CC	AA	AA	GG
case	CG	GT	AA	AA	AG	CT	GA	GG	TT
case	CG	GT	AA	AA	AG	CT	GA	GG	TT
case	CG	GT	GA	GA	GG	CT	AA	AA	GT
case	CG	GG	GA	AA	AG	CT	GA	GG	TT
case	CG	GT	GA	GA	AG	CT	GA	GA	GT
case	GG	GT	GG	GA	GG	CT	AA	GA	GT
case	CG	GG	GA	GA	AG	CC	GA	AA	GG
case	GG	GT	GG	GA	GG	CC	AA	GG	GT
case	GG	GG	AA	AA	GG	CC	AA	GG	TT
case	GG	GG	GA	GA	GG	CC	AA	GA	GT
case	CC	GG	AA	AA	AG	CT	GA	GG	TT
case	CG	GT	GA	GA	AG	CT	GA	GA	GT
case	CC	GG	AA	AA	AA	TT	GG	GG	TT
case	CC	GG	AA	AA	AA	TT	GG	GG	TT
case	CC	GG	GG	GG	AA	TT	GG	GA	GG
case	GG	GG	GA	AA	GG	CC	AA	GG	TT
case	CG	GT	GA	GA	AG	CT	GA	GA	GT
case	CC	GG	GA	GA	AA	CC	GG	GG	GT
case	CG	GG	GA	GA	AG	CT	GA	GA	GT
case	CG	GG	GA	GG	GG	CC	AA	GA	GT
case	CC	GG	AA	GA	AA	CT	GG	GG	GT
case	CG	GG	AA	AA	AG	CT	GA	GG	TT
case	CG	GT	AA	AA	AG	CT	GA	GG	TT
case	CG	GT	GA	GA	AG	CC	GA	GG	GG
case	CG	GG	AA	AA	AG	CT	GA	GG	TT
case	CC	GG	GA	GA	AA	CT	GG	GG	GT
case	CC	GG	AA	AA	AA	TT	GG	GA	GT
case	GG	GG	GA	GA	GG	CC	AA	GA	GT
case	CG	GG	GG	GG	AG	CT	GA	GA	GG
case	CC	GG	GA	GG	AA	CT	GG	GA	GG
case	CC	GG	GA	GA	AA	TT	GG	GA	GG
case	CG	GG	GA	GA	AG	CT	GA	GA	GT
case	GG	GT	GA	GA	GG	CC	AA	GG	GT
case	CC	GG	AA	GA	AA	TT	GG	GG	GT
case	GG	TT	AA	AA	GG	CC	AA	GG	TT
case	CG	GG	GA	GA	AG	CT	GA	GA	GT
case	CG	GG	GA	GA	AG	TT	GA	GG	GT
case	GG	GT	AA	AA	GG	CT	AA	GG	TT
case	CC	GG	GG	GG	AA	TT	GG	GG	GG
case	CC	GG	GA	GA	AA	TT	GG	GA	GT
case	CG	GT	GA	GA	AG	CT	GA	GA	GT
case	CG	GG	AA	AA	AG	CT	GG	GG	TT
case	CG	GG	GA	GA	AG	CT	GA	AA	GG
case	GG	GT	GA	AA	GG	CC	AA	GG	TT
case	CG	GT	AA	AA	AG	CT	GA	GG	TT
case	CG	GG	GA	GA	AG	CC	GA	GA	GT
case	CG	GT	GG	GA	AG	CC	GA	GA	GT
case	GG	GG	GG	GA	GG	CC	AA	GG	GT
case	CG	GG	GA	GA	AG	CT	GA	GA	GT
case	GG	GG	GG	GG	GG	CC	AA	AA	GG
case	CG	GT	AA	AA	AG	CT	GA	GG	GT
case	CG	GT	GA	GA	AG	CT	GA	GA	GT
case	CC	GG	GA	GA	AA	TT	GG	GA	GT
case	CC	GG	AA	AA	AG	CC	GA	GG	TT
case	CG	GG	AA	AA	AG	CT	GA	GG	TT
case	CG	GT	GA	GA	AG	CT	GA	GA	GT
case	CG	GT	GA	GA	AG	TT	GA	GA	GT
case	CC	GG	GA	GA	AA	CT	GG	GA	GT
case	CG	GT	GG	GG	GG	CC	AA	GA	GG
case	CC	GG	GA	GA	AA	CT	GG	GG	GT
case	CG	GG	GA	GA	GG	CT	AA	GA	GT
case	CC	GG	AA	AA	AG	CT	GA	GG	TT
case	CC	GG	GA	GA	AG	CC	GA	GA	GT
case	CC	GG	AA	AA	GG	CT	AA	GG	TT
case	CG	GG	GA	GA	AG	CT	GA	GA	GT
case	CC	GG	AA	AA	AG	CT	GA	GA	TT
case	CG	GG	GG	GG	AG	TT	GA	GA	GG
case	CC	GG	GA	GA	AA	TT	GG	GG	GT
case	CG	GG	AA	AA	AG	CT	GA	GA	GT
case	CC	GG	AA	GA	AA	CT	GG	GA	GG
case	CG	GG	GA	GA	AG	CT	GA	GA	GT
case	GG	GG	GA	GA	AG	TT	GA	GG	GT
case	CG	GG	GA	AA	AG	CT	GA	GG	TT
case	GG	GT	GG	GA	GG	CT	AA	GA	GT
case	CG	GT	GG	GA	AG	TT	GA	GG	GT
case	CC	GG	GG	GG	AA	CT	GG	GA	GG
case	CC	GG	GA		AA	TT	GG	GA	GT
case	CC	GG	AA	AA	AA	TT	GG	GG	TT
case	CG	GG	GA	AA	AG	CT	GA	GG	TT
case	CG	GG	AA	AA	AG	CT	GA	GG	TT
case	CG	GG	AA	AA	AG	CT	GA	GG	TT
case	CC	GG	GA	AA	AG	CT	GA	GG	TT
case	CC	GG	GA	GA	AA	TT	GG	GG	GT
case	CG	GG	AA	AA	AG	TT	GA	GG	GT
case	GG	GT	AA	AA	GG	CC	AA	GG	TT
case	GG	GG	AA	AA	GG	CC	AA	GG	TT
case	CG	GG	AA	AA	GG	CC	AA	GG	TT
case	CG	GG	AA	AA	AA	TT	GG	GA	TT
case	CC	GG	AA	AA	AA	CT	GG	GG	TT
case	CC	GG	AA	AA	AG	CT	GA	GG	TT
case	CC	GG	GA	GA	AA	TT	GG	GG	GT
case	CG	GT	GG	GA	AG	CC	GA	GA	GT
case	CC	GG	GG	GG	AA	TT	GG	GG	GT
case	CG	GG	GA	GA	AG	CT	GA	GG	GT
case	CC	GG	AA	GA	AA	TT	GG	GG	TT
case	GG	GT	GA	GA	GG	CT	AA	AA	GG
case	CG	GG	AA	AA	AG	TT	GA	GG	TT
case	CC	GG	AA	AA	AG	CT	GA	GG	TT
case	CG	GT	AA	AA	GG	CC	AA	GG	TT
case	CC	GG	GA	GA	AA	CT	GG	GA	GT
case	CC	GG	GA	GA	AA	TT	GG	GG	GT
case	CC	GG	GA	AA	AA	TT	GG	GG	TT
case	CG	GT	GA	GA	AG	CT	GA	GA	GT
case	GG	TT	GA	GA	GG	CT	AA	AA	GG
case	CG	GT	AA	AA	AG	CT	GA	GG	TT
case	CG	GG	GA	GA	AG	CT	GA	GA	GT
case	CG	GT	GA	GA	AG	TT	GA	GA	GT
case	CG	TT	GA	GA	GG	CT	AA	GG	GT
case	CG	GG	GA	GA	AG	CT	GA	AA	GG
case	CG	GG	GA	GA	AG	CT	GA	GA	GT
case	GG	GT	GA	GA	GG	CT	AA	GG	GT
case	CC	GG	AA	AA	AA	TT	GG	GG	TT
case	CG	GT	GA	GA	AG	TT	GA	GG	GT
case	CC	GG	AA	AA	AG	CT	GA	GG	TT
case	CG	GG	GG	GG	AG	CT	GA	GA	GG
case	CC	GG	GA	AA	AA	CT	GG	GG	TT
case	CG	GT	AA	AA	AG	CT	GA	GG	TT
case	CG	GG	GG	GA	AG	CT	GA	GA	GT
case	CC	GG	GA	GA	AG	CT	GA	GA	GT
case	GG	GG	GA	GA	GG	CC	AA	GG	GT
case	CC	GG	GA	GA	AA	TT	GG	AA	GG
case	CC	GG	GA	GA	AA	CT	GG	GG	GT
case	CC	GG	AA	AA	AA	TT	GG	GG	TT
case	CG	GG	AA	AA	AA	TT	GG	GG	TT
case	CG	GG	AA	AA	AG	CT	GA	GG	TT
case	CC	GG	GA	GA	AG	CC	GA	GA	GT
case	GG	GG	GG	GG	AG	CT	GA	GA	GG
case	CC	GG	GA	GA	AG	CT	GA	AA	GT
case	CC	GG	AA	AA	AG	CT	GA	GG	TT
case	GG	GT	GG	GA	GG	CT	AA	GA	GT
case	CG	GT	AA	AA	AG	TT	GA	GA	GT
case	CC	GG	AA	AA	AA	TT	GG	GG	TT
case	GG	GT	GG	GA	GG	CC	AA	GA	GT
case	CC	GG	AA	AA	AG	TT	GA	GG	TT
case	CG	GG	GA	AA	AG	CT	GA	GG	TT
case	CC	GG	GA	GA	AA	CT	GG	GG	GT
case	GG	TT	AA	AA	GG	CC	AA	GG	TT
case	CC	GG	GA	GA	AG	CT	GA	GA	GT
case	GG	GG	AA	GA	GG	CC	AA	GG	GT
case	CC	GG	GA	GA	AA	TT	GG	GG	GT
case	CG	GG	AA	AA	AG	CT	GG	GG	TT
case	CC	GG	GA	AA	AA	CT	GG	GG	TT
case	CG	GG	AA	AA	AG	CT	GA	GA	TT
case	CC	GG	AA	AA	AA	CT	GG	GG	TT
case	CC	GG	GG	GG	AA	CT	GG	GG	GG
case	CG	GT	AA	AA	AG	TT	GA	GA	GT
case	CC	GG	AA	AA	AA	TT	GG	GG	TT
case	CG	GG	GA	GA	GG	CC	AA	GA	GT
case	GG	GT	GG	GA	GG	CT	AA	GA	GT
case	CG	GG	GG	GA	GG	CC	AA	GA	GT
case	CC	GG	AA	AA	AG	CT	GA	GG	TT
case	CG	GG	GG	GG	AG	CT	GA	AA	GG
case	GG	GG	GG	GG	GG	CC	AA	GG	GG
case	GG	GT	GG	GG	GG	CC	AA	GA	GT
case	CC	GG	GA	AA	AA	CT	GG	GG	TT
case	CC	GG	AA	AA	AA	TT	GG	GA	GT
case	CC	GG	AA	AA	AA	TT	GG	GA	GT
case	CC	GG	GA	GA	AA	TT	GG	GG	GT
case	CG	GG	GA	GA	AG	CT	GA	GA	GT
case	CG	GG	GA	GA	AG	CC	GA	GA	GT
case	CG	GG	AA	AA	AG	CT	GA	GA	GT
case	CC	GG	AA	AA	AA	TT	GG	GG	TT
case	CG	GG	AA	AA	AG	TT	GA	GG	TT
case	CG	GG	AA	AA	GG	CC	GA	GG	TT
case	CG	GG	GA	GG	AG	CT	GA	GG	GG
case	GG	GG	GG	GG	GG	CC	AA	GA	GG
case	CG	GG	AA	AA	AG	CT	GA	GA	TT
case	CC	GG	GA		AG	CT	GA	GA	GT
case	CC	GG	AA	AA	AA	TT	GG	GG	TT
case	CG	GG	GA	GG	AG	CT	GA	GG	GG
case	CC	GT	AA	AA	AG	CT	GA	GG	TT
case	GG	GT	GA	GA	GG	CC	AA	AA	GG
case	CG	GG	GA	AA	AG	CT	GA	GG	TT
case	CC	GG	GA	GA	AA	TT	GG	GG	GT
case	CC	GG	AA	AA	AG	CT	GA	GG	TT
case	CG	GG	GA	GA	AG	CT	GA	GA	GT
case	CC	GT	GG	GG	AG	CT	GA	GA	GG
case	CC	GG	AA	AA	AG	CC	GA	GG	TT
case	CG	GG	GA	GA	AG	CT	GA	GA	GT
case	CG	GT	AA	AA	GG	CT	AA	GG	TT
case	CC	GG	AA	AA	AA	TT	GG	GG	TT
case	CG	GG	AA	AA	AG	CT	GA	GA	TT
case	CC	GG	GA	GA	AA	TT	GG	GG	GT
case	CG	GG	GA	GA	AG	CT	GA	GG	GT
case	CC	GG	AA	AA	AA	TT	GG	GG	TT
case	CC	GG	AA	AA	AA	TT	GG	GG	TT
case	GG	GT	GG	GA	GG	CT	AA	GA	GT
case	CG	GG	GA	GA	AG	CC	GA	GG	GT
case	CC	GG	GA	AA	AA	TT	GG	GG	TT
case	CG	GG	GA	GA	AG	CC	GA	GG	GT
case	CC	GG	GA	GA	AA	TT	GG	GG	GT
case	GG	GT	GG	GG	GG	CC	AA	GA	GG
case	CG	GT	AA	AA	GG	CT	AA	GG	TT
case	CG	GT	GA	GA	AG	CT	GA	GA	GT
case	GG	GT	AA	GA	GG	CT	AA	GG	GT
case	GG	TT	GA	GA	GG	CC	AA	GA	GT
case	CG	GT	AA	AA	GG	CC	AA	GG	TT
case	GG	GT	GA	GA	GG	CT	AA	GA	GT
case	CG	GG	GA	GA	AG	CC	GA	GA	GT
case	CG	GG	GA	GG	AG	CT	GA	GG	GG
case	CC	GG	GG	GG	AG	CT	GA	GA	GG
case	CG	GT	GA	GA	AG	TT	GA	GG	GT
case	CG	GT	AA	AA	AG	TT	GA	GG	TT
case	CC	GG	GA	AA	AA	TT	GG	GG	TT
case	CG	GT	GA	GA	AG	CT	GA	GG	GT
case	CG	GT	GA	GA	GG	CT	AA	GA	GT
case	CG	GG	GA	AA	AG	CT	GA	GG	TT
case	GG	GT	GA	GA	GG	CT	GA	GA	GG
case	CC	GG	GA	GA	AA	TT	GG	GA	GG
case	CG	GG	GA	GA	AG	CT	GA	GA	GT
case	CG	GG	AA	AA	AG	CT	GA	GA	TT
case	CC	GG	AA	AA	AA	TT	GG	GG	TT
case	CG	GT	GG	GA	AG	TT	GA	GA	GT
case	CG	GG	GA	GA	AG	CT	GA	GA	GT
case	CG	GG	GA	AA	AG	CT	GA	GG	TT
case	GG	TT	GA	GA	GG	CT	AA	GA	GT
case	CC	GG	AA	AA	AG	CT	GA	GG	TT
case	CG	GG	GA	GA	AG	CT	GA	GA	GT
case	CC	GG	GA	GA	AA	CT	GG	GA	GT
case	GG	GG	GG	GA	GG	CT	AA	GA	GT
case	CG	GT	AA	AA	AG	CT	GA	GA	GT
case	GG	GG	GA	GA	GG	CT	AA	GG	GT
case	CG	GG	AA	AA	AG	TT	GA	GG	TT
case	CG	GG	AA	AA	AG	CC	GA	GG	TT
case	CG	GG	AA	AA	AG	CT	GA	GG	TT
case	CG	GG	GA	AA	AG	CT	GA	GG	TT
case	GG	TT	AA	AA	GG	TT	AA	GG	TT
case	CC	GG	GA	GA	AA	TT	GG	GG	GT
case	CG	GG	GA	GA	AG	CT	GA	GA	GT
case	CG	GT	AA	AA	AG	CT	GA	GA	GT
case	CC	GG	AA	AA	AA	TT	GG	GG	TT
case	GG	GT	GG	GA	GG	CT	AA	GA	GT
case	CG	GG	AA	AA	AG	CT	GA	GA	TT
case	GG	GT	AA	AA	AG	TT	GA	GG	TT
case	CG	GG	AA	AA	GG	CC	AA	GG	TT
case	CC	GG	GA	GA	AG	CT	GA	GG	GT
case	CG	GG	GA	GA	AG	CT	GA	GG	GT
case	CC	GG	GA	GA	AG	CT	GA	GG	GT
case	CG	GG	GA	GA	GG	CT	AA	GG	GT
case	CG	GG	GA	GA	GG	CC	AA	GA	GT
case	CG	GT	GA	GA	AG	CT	GA	GA	GT
case	CC	GG	AA	AA	AA	TT	GG	GG	TT
case	GG	TT	GA	GA	GG	CC	AA	GG	GT
case	CC	GG	AA	AA	AA	CT	GG	GG	TT
case	CC	GG	AA	AA	AA	TT	GG	GG	TT
case	CG	GG	AA	AA	AG	CT	GA	GG	TT
case	CG	GG	GA	GG	GG	CC	AA	GG	GT
case	CG	GG	GA	GA	AA	TT	GG	GG	GT
case	CG	GG	AA	AA	AG	CT	GA	GG	TT
case	CG	GG	GA	AA	AG	CT	GA	GA	GT
case	CG	GT	GA	GA	AG	TT	GA	GG	GT
case	CG	GG	GA	AA	GG	CC	AA	GG	TT
case	CG	GG	GA	GA	AG	CT	GA	GA	GT
case	CG	GT	GA	GA	AG	CC	GA	GG	GT
case	GG	TT	AA	AA	GG	CC	AA	GG	TT
case	CG	GT	AA	AA	AG	CT	GA	GA	GT
case	GG	GT	GA	GA	GG	CC	AA	GG	GT
case	GG	TT	AA	AA	GG	CT	AA	GG	TT
case	CC	GG	GA	GA	AG	CC	GA	GA	GG
case	GG	GG	GG	GG	GG	CC	AA	AA	GG
case	CG	GG	GA	GA	AG	CT	GA	GG	GT
case	CC	GG	AA	AA	AA	TT	GG	GG	TT
case	CC	GG	GA	GA	AA	CC	GG	AA	GT
case	CC	GG	AA	AA	AA	TT	GG	GG	TT
case	CC	GG	GG	GG	AA	CC	GG	GG	GG
case	CC	GG	GG	GA	AA	CT	GG	GA	GT
case	CG	GT	GA	GA	AG	CT	GA	GG	GT
case	CC	GG	AA	AA	AA	CT	GG	GG	TT
case	CG	GG	GA	GA	AG	CT	GA	GA	GT
case	CG	GG	AA	AA	GG	CC	AA	GG	TT
case	CG	GG	AA	AA	GG	CC	AA	GG	TT
case	CG	GT	AA	AA	AG	CT	GA	GG	TT
case	CG	GG	GA	AA	AG	CT	GA	GA	GT
case	CC	GG	GA	GG	AA	TT	GG	GA	GG
case	CC	GG	GA	GA	AA	TT	GG	GG	GT
case	GG	GT	GA	GA	GG	CC	AA	GA	GT
case	CG	GG	GA	GA	AA	TT	GG	GG	GT
case	CC	GG	GA	AA	AA	CT	GG	GA	GT
case	GG	GT	GG	GA	GG	CC	AA	GG	GT
case	GG	GT	GG	GG	GG	CT	AA	AA	GG
case	CG	GT	AA	AA	AG	CT	GA	GG	TT
case	GG	GT	GG	GG	GG	CC	AA	GG	GG
case	CC	GG	GA	GA	AA	CT	GG	GG	GT
case	GG	GT	GG	AA	GG	CC	AA	GG	TT
case	CC	GG	GA	GA	AA	TT	GG	GG	GT
case	GG	GT	GA	GA	GG	CT	AA	GA	GT
case	CG	GT	GA	GA	AG	TT	GA	GG	GT
case	CC	GG	AA	AA	AA	TT	GG	GG	TT
case	CG	GG	AA	AA	AG	CT	GA	GG	TT
case	GG	GG	AA	AA	GG	CT	AA	GG	TT
case	CG	GT	GG	GA	AG	TT	GA	GG	GT
case	GG	GT	GA	AA	AG	CT	GA	GA	GT
case	CG	GG	GG	GA	GG	CC	AA	GA	GT
case	CC	GG	GA	GA	AA	CT	GG	AA	GG
case	CG	GG	AA	AA	AG	CT	GG	GG	TT
case	CG	GG	AA	AA	AG	CT	GA	GA	GT
case	GG	GT	GG	GA	GG	CT	AA	GA	GT
case	GG	TT	AA	AA	GG	CT	AA	GG	TT
case	CG	GG	AA	AA	AG	CT	GA	GG	TT
case	GG	GT	GA	GA	GG	CT	AA	GA	GT
case	CC	GG	GA	GA	AG	CT	GA	GA	GT
case	CC	GG	AA	AA	AA	CT	GG	GG	TT
case	CG	GG	GG	GA	AG	CT	GA	GG	GT
case	CG	GG	AA	GA	AG	TT	GA	GA	GG
case	CC	GG	GA	AA	AA	TT	GG	GG	TT
case	CC	GG	GA	AA	AG	CT	GA	GG	TT
case	CG	GG	AA	AA	AG	CT	GA	GG	TT
case	CG	GT	GA	GA	AG	TT	GA	GA	GT
case	CG	GT	GA	GA	AG	CT	GA	GG	GT
case	CC	GG	GA	AA	AA	TT	GG	GA	GT
case	GG	GG	GG	GG	GG	CC	AA	AA	GG
case	CC	GG	GA	GA	AG	CT	GA	GA	GT
case	CG	GG	GA	GA	AG	CT	GA	GA	GT
case	CG	GT	AA	AA	AG	CT	GA	GG	TT
case	CG	GT	GG	GG	AG	CT	GA	GG	GG
case	CC	GG	AA	AA	AA	CT	GG	GA	GT
case	CG	GG	AA	AA	AG	CT	GA	GA	GT
case	CG	GG	AA	AA	AA	TT	GG	GG	TT
case	CG	GG	GA	GA	AG	CT	GA	GG	GT
case	CG	GG	AA	AA	AG	CT	GA	GA	TT
case	CG	GG	GG	GA	AG	CC	GA	GA	GT
case	CC	GG	GA	AA	AA	TT	GG	GA	GT
case	CC	GG	AA	AA	AG	CT	GA	GG	TT
case	CG	GT	GG	GG	AG	TT	GA	AA	GG
case	CC	GG	GA	GA	AA	TT	GG	GA	GT
case	CC	GG	GA	AA	AA	TT	GG	GG	TT
case	GG	GG	GG	GA	GG	CC	AA	GG	GT
case	CG	GG	GA	GA	AG	CT	GA	GA	GT
case	CG	GG	GA	GA	AG	CT	GA	GA	GT
case	CC	GG	AA	AA	AA	TT	GG	GG	TT
case	CG	GT	GA	GA	GG	CT	AA	GA	GT
case	CG	GG	GA	GA	GG	CC	AA	GA	GT
case	CG	GT	AA	AA	AG	CT	GA	GG	TT
case	GG	GG	GA	AA	GG	CC	AA	GG	GT
control	CG	GG	AA	AA	AG	CT	GA	GG	TT
control	CC	GG	AA	AA	AA	TT	GG	GG	TT
control	CG	GG	GG	GG	AG	CC	GA	GG	GG
control	CG	GT	GA	GA	AG	CC	GA	GA	GT
control	CC	GG	GA	GA	AA	TT	GG	GG	GT
control	CG	GT	AA	AA	AG	TT	GA	GA	GT
control	CG	GG	AA	AA	GG	CC	AA	GG	TT
control	CG	GT	GG	GG	GG	CC	AA	GA	GG
control	CG	GT	GA	GA	AG	CT	GA	GA	GG
control	CC	GG	AA	AA	AA	TT	GG	GG	TT
control	CG	GG	GG	GG	AG	CT	GA	GA	GG
control	CG	GT	GA	GA	AG	TT	GA	AA	GG
control	CC	GG	AA	AA	AG	CT	GA	GG	TT
control	CC	GG	GA	GA	AA	CT	GG	GA	GT
control	GG	GG	GA	AA	GG	CC	AA	GA	TT
control	GG	GT	GG	GG	GG	CC	AA	GA	GG
control	CG	GT	GA	GA	GG	CT	AA	AA	GG
control	CC	GG	GG	GA	AA	TT	GG	GA	GT
control	GG	GG	AA	AA	GG	CC	AA	GA	TT
control	CG	GG	GA	GA		CT	GA	GA	GG
control	CG	GG	GA	GA	GG	CC	AA	GA	GT
control	GG	TT	GA	GA	GG	CT	AA	GA	GT
control	CG	GT	GA	GA	AG	CT	GA	GA	GT
control	CG	GT	GG	GG	AG	TT	GA	AA	GG
control	CC	GG	AA	AA	AA	TT	GG	GG	TT
control	CG	GG	AA	AA	GG	CC	AA	GG	TT
control	GG	GT	GG	GA	GG	CC	AA	GA	GT
control	CG	GT	GA	GA	AG	CC	GA	GA	GT
control	GG	GT	GA	GA	GG	CC	AA	GG	GT
control	CG	GG	AA	AA	AG	CT	GA	GA	GT
control	CG	GT	GA	GA	AG	CT	GA	GA	GT
control	CC	GG	GG	GG	AG	CC	GA	GA	GG
control	CC	GG	GA	AA	AA	TT	GG	GG	TT
control	CC	GG	GA	GG	AG	CT	GA	GG	GG
control	GG	GT	GA	GA	AG	CT	GA	GA	GT
control	CG	GG	GA	GA	AG	CT	GA	GG	GT
control	GG	GT	AA	AA	GG	CT	AA	GA	GT
control	CG	GG	AA	GA	AG	CT	GA	GG	GT
control	CC	GG	AA	AA	AA	TT	GG	GA	GT
control	CC	GG	GA	GG	AG	CT	GA	GG	GG
control	GG	GG	GG	GG	AG	CT	GG	GA	GG
control	CG	GG	GA	GA	AG	CC	GA	GA	GT
control	CG	GG	GA	GA	AG	CT	GA	GG	GT
control	GG	GT	AA	AA	AG	CT	GA	GG	TT
control	CG	GG	AA	AA	AG	CT	GA	GG	TT
control	CC	GG	GA	AA	AA	CT	GG	GG	TT
control	GG	GT	GG	GG	GG	CC	AA	GA	GG
control	CG	GG	AA	AA	AG	CT	GA	GG	TT
control	CG	GT	GA	GA	GG	CT	AA	GA	GT
control	CG	GT	GA	GA	AG	CT	GA	GA	GT
control	CG	GG	GA	GA	GG	CT	AA	GA	GT
control	CG	GG	AA	AA	AG	CT	GA	GG	TT
control	GG	GT	GG	GA	GG	CC	AA	GG	GT
control	CC	GG	AA	AA	AA	TT	GG	GG	TT
control	CG	GT	GG	GA	AG	TT	GA	GG	GT
control	CG	GT	AA	AA	AG	CT	GA	GA	GT
control	GG	GG	GG	GG	GG	CC	AA	AA	GG
control	CG	GT	GA	GA	AG	TT	GA	GA	GT
control	CG	GT	AA	AA	AG	TT	GA	GG	TT
control	CG	GG	GG	GG	GG	CC	AA	GA	GG
control	GG	GT	GA	GA	AG	TT	GA	GA	GT
control	CC	GG	GA	GA	AA	CT	GG	GG	GT
control	CC	GG	AA	AA	AG	CT	GA	GG	TT
control	CG	GG	AA	AA	AG	CT	GA	GG	TT
control	CG	GT	AA	AA	AG	CT	GA	GG	TT
control	CC	GG	GA		AA	CT	GG	GA	GT
control	CC	GT	AA	AA	GG	CC	AA	GG	TT
control	GG	GG	GA	AA	GG	CC	AA	GG	TT
control	GG	GG	GG	GA	GG	CC	AA	GG	GT
control	CC	GG	AA	AA	AA	TT	GG	GA	GT
control	CC	GG	GA	AA	AA	CC	GG	GG	TT
control	CG	GT	GA	GA	AG	TT	GA	GG	GT
control	GG	GG	GG	GA	GG	CC	AA	GG	GT
control	CG	GG	GA	GA	AG	CC	GA	GA	GT
control	CC	GG	AA	AA	AA	TT	GG	GG	TT
control	CG	GG	GA	GA	AG	CT	GA	GG	GT
control	GG	GG	GA	GA	GG	CC	AA	GA	GT
control	CG	GT	GA	GA	GG	CC	AA	GA	GT
control	GG	GG	GG	AA	GG	CC	AA	GG	TT
control	GG	GG	GA	GA	GG	CC	AA	GG	GT
control	GG	GG	GG	GG	AG	CT	GA	GA	GG
control	CC	GG	GA	GA	AG	CT	GA	GA	GT
control	GG	TT	GG	GG	GG	CC	AA	AA	GG
control	CC	GG	GA	GA	AA	CC	GG	GA	GT
control	CG	GG	GG	GA	AG	CC	GA	GG	GT
control	CC	GG	GG	GA	AA	CT	GG	GG	GT
control	CC	GG	AA	AA	AA	CT	GG	GG	TT
control	CG	GT	AA	AA	AG	TT	GA	GG	TT
control	CC	GG	GA	GG	AA	CC	GG	GA	GG
control	CC	GG	AA	AA	AA	TT	GG	GG	TT
control	GG	GG	GA	AA	AG	CT	GA	GG	TT
control	CG	GT	GG	GG	GG	CC	AA	AA	GG
control	GG	GG	GA	GA	AG	CC	GA	GG	GT
control	CG	GG	GA	GA	AG	CT	GA	GG	GT
control	CC	GG	AA	AA	AA	TT	GG	GA	GT
control	CG	GG	GA	GA	AG	CT	GA	GA	GT
control	CG	GT	GA	GA	AG	CT	GA	GA	GT
control	CC	GG	AA	AA	AA	TT	GG	GG	TT
control	CC	GG	AA	GA	AG	CT	GA	GG	TT
control	CG	GG	AA	AA	AG	CC	GA	GG	TT
control	CC	GG	AA	AA	AA	TT	GG	GG	TT
control	GG	GT	GG	GG	GG	CC	AA	AA	GG
control	CC	GG	GA	GA	AG	CT	GA	GG	GT
control	CG	GG	AA	AA	AG	CT	GA	GG	TT
control	CC	GG	GA	AA	AA	CT	GG	GG	TT
control	CC	GG	GA	GA	AA	CT	GG	GA	GG
control	CC	GG	GA	GA	AG	CT	GA	GA	GT
control	CG	GG	GG	AA	AG	CT	GA	GG	TT
control	CG	GT	GA	GA	AG	CT	GA	GG	GT
control	CC	GG	AA	GA	AA	TT	GG	GG	GT
control	CG	GT	GG	GA	AG	CT	GA	GA	GT
control	CG	GT	AA	AA	AG	CT	GA	GG	TT
control	CC	GG	AA	AA	AA	TT	GG	GG	TT
control	GG	GG	GA	GA	GG	CC	AA	GA	GT
control	CC	GG	AA	AA	AG	CT	GA	GA	GT
control	GG	TT	GA	GA	GG	CT	AA	GA	GT
control	CC	GG	GA	GA	AA	TT	GG	GG	GT
control	CC	GG	GA	GA	AG	CC	GA	GG	GT
control	CC	GG	AA	AA	AA	TT	GG	GA	GT
control	CG	GG	AA	GA	AG	CC	GA	GG	TT
control	GG	GT	GA	GA	GG	CT	AA	GA	GT
control	CC	GG	AA	AA	AA	TT	GG	GG	TT
control	GG	GG	GA	GA	AG	CT	GA	GG	GT
control	CG	GG	GA	GA	AG	CT	GA	GA	GT
control	CC	GG	GA	GA	AA	CT	GG	GG	TT
control	GG	GT	AA	AA	GG	CT	AA	GG	TT
control	CG	GG	GA	GA	AA	TT	GG	GG	GT
control	CG	GG	AA	AA	AG	TT	GA	GG	TT
control	CC	GG	AA	AA	AA	TT	GG	GG	TT
control	CC	GG	AA	AA	AA	TT	GG	GG	TT
control	CC	GG	GG	GG	AG	CC	GA	GA	GG
control	GG	GG	GG	GA	GG	CC	AA	GA	GT
control	CC	GG	GA	AA	AA	TT	GG	GG	TT
control	CC	GT	GA	AA	AG	TT	GA	GG	TT
control	GG	GT	GG	GG	GG	CC	AA	AA	GG
control	CC	GT	GA	AA	AG	CT	GA	GG	TT
control	CC	GG	AA	AA	AA	CC	GG	GG	TT
control	CG	GT	GA	GA	AG	CC	GA	GA	GT
control	CC	GG	AA	AA	AA	TT	GG	GG	TT
control	CG	GT	GA	GA	AG	TT	GA	GA	GT
control	CC	GG	AA	AA	AG	CT	GA	GA	GT
control	CC	GG	GG	GA	AA	TT	GA	GA	GT
control	CG	GG	AA	GA	AG	CT	GA	GG	GT
control	GG	GT	GA	GA	GG	CC	AA	GA	GT
control	GG	GG	GA	GA	GG	CC	AA	GG	GT
control	GG	GT	GG	GG	GG	CT	AA	AA	GG
control	CC	GG	GA	GA	AA	TT	GG	GA	GT
control	CC	GG	GA	GA	AA	CT	GG	GG	GT
control	CC	GG	AA	AA	AA	CT	GG	GG	TT
control	GG	GG	GA	AA	GG	CC	AA	GG	TT
control	CG	GG	GA	GA	GG	CC	AA	GA	GT
control	GG	TT	AA	AA	GG	CT	AA	GG	TT
control	CC	GG	AA	AA	AA	TT	GG	GG	TT
control	GG	GG	AA	AA	GG	CC	AA	GA	TT
control	CG	GT	GA	GA	AG	CT	GA	GG	GT
control	CG	GG	AA	AA	AG	CT	GA	GG	TT
control	CC	GG	AA	AA	AA	TT	GG	GG	TT
control	GG	GT	GG	GG	GG	TT	AA	GA	GT
control	CC	GG	GA	GA	AA	CT	GG	GG	GT
control	CG	GT	AA	AA	AG	CT	GA	GG	TT
control	CC	GG	AA	AA	AA	TT	GG	GG	TT
control	CG	GT	GG	GG	AG	CT	GA	GA	GG
control	CG	GG	GG	GA	AG	CT	GA	GG	GT
control	CG	GG	AA	AA	AG	CT	GA	GG	TT
control	CC	GG	AA	GA	AA	CT	GG	GG	GT
control	CG	GT	GA	GA	AG	CC	GA	GA	GT
control	CC	GT	AA	AA	GG	CC	AA	GG	GT
control	GG	GG	AA	AA	AG	CT	GA	GG	TT
control	CG	GT	GA	GA	GG	CT	AA	GA	GT
control	CG	GG	AA	AA	AG	CC	GA	GA	TT
control	GG	GT	GG	GA	GG	CT	AA	GA	GT
control	CC	GG	AA	AA	AA	TT	GG	GG	TT
control	CG	GG	AA	AA	AG	CT	GA	GG	TT
control	CG	GT	AA	AA	AG	CT	GA	GG	TT
control	CG	GG	GA	GA	AG	TT	GA	GA	GT
control	CG	GG	GA	GA	GG	CC	AA	GA	GT
control	CC	GG	AA	AA	AA	TT	GG	GG	TT
control	CG	GT	AA	GA	AG	CT	GA	GA	GT
control	CC	GG	GG	GG	AG	CT	GA	GA	GG
control	CC	GG	GG	AA	AA	TT	GG	GG	TT
control	CG	GT	GA	GA	GG	CT	AA	GA	GT
control	GG	GT	GG	GA	GG	CC	AA	GA	GT
control	CG	GT	AA	AA	AG	CT	GA	GG	TT
control	CC	GG	AA	AA		CT	GG	GG	TT
control	CC	GG	GA	GA	AA	CT	GG	GG	GT
control	CG	GG	GA	GA	AG	CT	GA	GA	GT
control	CC	GG	GG	GG	AG	CT	GA	GA	GG
control	CG	GG	GA	GG	AG	CC	GA	GA	GG
control	CG	GG	AA	AA	AG	CT	GA	GG	TT
control	GG	TT	AA	AA	GG	CC	AA	GG	TT
control	CC	GG	AA	AA	AA	TT	GG	GG	TT
control	CG	GT	AA	AA	AG	TT	GA	GG	TT
control	CG	GG	GA	AA	AG	CT	GA	GG	TT
control	CC	GG	AA	AA	AG	CT	GG	GG	TT
control	CC	GG	GG	GG	AA	CT	GG	GA	GG
control	GG	GT	GG	GA	AG	CT	GA	GA	GT
control	CG	GG	GA	GA	AA	CT	GG	GG	GT
control	CG	GG	AA	AA	AG	CT	GA	GG	TT
control	CC	GG	GA	GA	AA	TT	GG	GA	GT
control	CC	GT	GA	GA	AG	TT	GA	GG	GT
control	GG	GT	GG	GG	GG	CC	AA	GA	GG
control	CC	GG	AA	AA	AA	TT	GG	GG	TT
control	CG	GG	GA	GA	AG	CT	GA	GG	GT
control	CG	GT	AA	AA	AG	TT	GA	GG	TT
control	CC	GG	AA	AA	AA	CT	GG	GG	TT
control	GG	GG	AA	AA	GG	CC	AA	GG	TT
control	CC	GG	AA	AA	AG	CC	GA	GG	TT
control	GG	GG	GA	AA	GG	CC	AA	GG	TT
control	GG	GG	AA	AA	AG	CT	GA	GA	TT
control	CG	GT	AA	AA	AG	CC	GA	GA	GT
control	CC	GG	GA	AA	AG	CT	GA	GG	TT
control	CC	GG	GA	AA	AG	CT	GA	GG	TT
control	CC	GG	AA	AA	AA	TT	GG	GG	TT
control	CG	GT	GG	GG	AG	CT	GA	GA	GG
control	CC	GG	GG	GG	GG	CC	AA	AA	GG
control	GG	GG	GA	GA	GG	CC	AA	GA	GG
control	CC	GT	AA	AA	GG	CC	AA	GG	TT
control	CG	GG	GA	GA	AG	CC	GA	AA	GG
control	CG	GG	GA	GA	GG	CC	AA	AA	GG
control	CC	GG	AA	AA	AG	CT	GA	GG	TT
control	CG	GG	GG	GA	AG	CT	GA	GG	GT
control	GG	GG	GA	AA	AG	CC	GA	GG	TT
control	GG	TT	GA	GA	GG	CC	AA	GG	GT
control	CG	GG	AA	AA	GG	CC	AA	GG	TT
control	GG	GG	GG	GG	GG	CC	AA	AA	GG
control	CG	GT	GG	GA	GG	CT	AA	GG	GT
control	GG	GT	AA	AA	AG	CT	GA	GG	TT
control	GG	GG	GA	AA	AG	CT	GA	GG	TT
control	CC	GG	GG	GG	AG	CT	GA	GA	GG
control	CG	GG	GA	AA	AG	CT	GA	GG	TT
control	CG	GG	GG	GG	GG	CT	AA	GA	GG
control	CC	GG	AA	AA	AA	TT	GG	GG	TT
control	CG	GG	GA	GA	AG	CT	GA	GG	GT
control	CC	GG	AA	AA	AG	CT	GA	GG	TT
control	GG	GT	GA	GA	AG	CC	GA	GG	GT
control	CC	GG	AA	AA	AG	CT	GA	GA	GT
control	CC	GG	GA	GG	AA	TT	GG	GA	GG
control	CG	GG	GA	GA	AG	CT	GA	GG	GT
control	CG	GG	GG	GG	AG	CT	GA	AA	GG
control	CC	GG	GG	GA	AG	CT	GA	GA	GT
control	GG	GT	GG	GA	GG	CT	AA	GA	GT
control	CC	GG	GA	GA	AA	CT	GG	AA	GG
control	CC	GG	GA	GA	AG	CT	GA	GA	GT
control	CC	GG	GG	GG	AA	TT	GG	GA	GG
control	CG	GT	GA	AA	AG	CT	GA	GG	TT
control	GG	GG	GG	GG	GG	CC	AA	AA	GG
control	CC	GG	AA	AA	AA	TT	GG	GA	GT
control	CC	GG	GA	GA	AG	CC	GA	GA	GT
control	CG	GG	AA	AA	AG	CC	GA	GG	TT
control	CG	TT	GG	GG	GG	CT	AA	GA	GG
control	CG	GT	GA	GG	AG	TT	GA	AA	GG
control	CC	GG	GA	GA	AA	CT	GG	GG	GT
control	CC	GG	AA	AA	AA	CT	GG	GG	TT
control	CG	GG	GG	AA	AG	CT	GA	GA	GT
control	CC	GG	GA	AA	AA	TT	GG	GG	TT
control	GG	GG	GG	GA	GG	CC	AA	GA	GT
control	CG	GT	GG	GA	GG	CC	AA	AA	GG
control	CC	GG	GA	GA	AA	CC	GG	GA	GT
control	CG	GT	AA	AA	AG	TT	GA	GG	GT
control	CC	GG	AA	AA	AA	TT	GG	GG	TT
control	GG	GT	GA	GA	GG	CT	AA	GA	GT
control	CC	GG	AA	AA	AA	CT	GG	GA	GT
control	GG	GG	GA	AA	GG	CC	AA	GG	TT
control	CC	GG	AA	AA	AG	CT	GA	GA	TT
control	CG	GG	AA	AA	AG	CC	GA	GG	TT
control	CG	GG	GA	GA	AG	CT	GA	GA	GT
control	CG	GG	AA	GA	AG	CT	GA	GG	TT
control	CG	GG	AA	AA	AG	CT	GA	GG	TT
control	GG	GT	GG	GA	GG	CC	AA	GA	GT
control	CG	GT	GA	AA	GG	CT	AA	GG	TT
control	CC	GG	AA	AA	AG	CT	GA	GG	TT
control	CC	GG	GA	GA	AG	CT	GA	GG	GT
control	GG	GT	GA	GA	AG	CT	GA	GA	GT
control	CC	GT	GA	GA	AG	TT	GA	GA	GT
control	CG	GG	GA	GA	AG	CT	GA	GG	GT
control	GG	GG	AA	GA	GG	CC	AA	GG	GT
control	CG	GG	GA	AA	AG	CT	GA	GG	TT
control	CC	GG	GA	GA	AG	CT	GA	GG	GT
control	GG	TT	GG	GG	GG	CT	AA	AA	GG
control	GG	GG	GA	GA	GG	CC	AA	GA	GT
control	CC	GG	GA	GA	AA	TT	GG	GA	GT
control	CC	GG	AA	GA	AG	CT	GA	GG	GT
control	CG	GT	AA	AA	GG	CC	AA	GG	TT
control	CG	GG	AA	GA	AA	TT	GG	GG	GT
control	GG	TT	AA	AA	GG	CT	AA	GG	TT
control	CC	GG	AA	AA	AA	TT	GG	GG	TT
control	GG	GG	GA	AA	GG	CC	AA	GA	GT
control	CG	GG	GA	GA	GG	CC	AA	GA	GT
control	CC	GG	GG	GG	AG	CT	GA	GA	GG
control	CC	GG	AA	AA	AG	CT	GA	GG	TT
control	CC	GG	GA	GA	AA	CT	GG	GA	GT
control	CC	GG	AA	AA	AA	TT	GG	GG	TT
control	CG	GG	GA	AA	AG	CT	GA	GG	TT
control	CG	GG	AA	GA	AG	CT	GA	GG	GT
control	GG	GT	GA	AA	GG	CT	AA	GG	TT
control	CC	GG	AA	AA	AA	TT	GG	GG	TT
control	CG	GT	AA	AA	AG	CC	GA	GG	TT
control	CG	GT	GA	AA	GG	CT	AA	GA	GT
control	CG	GG	GA	GG	AA	TT	GG	GA	GG
control	CC	GG	AA	AA	AA	TT	GG	GA	GT
control	CG	GG	GA	GG	AA	TT	GA	GA	GG
control	CC	GG	AA	AA	AG	CT	GA	GG	TT
control	CG	GT	AA	AA	AG	TT	GA	GG	TT
control	CG	GG	GA	GA	AG	CT	GA	GA	GT
control	CG	GG	AA	AA	AG	CT	GA	GA	GT
control	CG	GG	GA	GA	AG	CT	GA	GA	GT
control	CG	GT	AA	AA	AG	CT	GA	GA	GT
control	CC	GG	GA	GA	AA	TT	GG	GA	GG
control	CG	GG	AA	AA	AG	CT	GA	GG	TT
control	CC	GG	GG	GG	AA	CT	GG	GA	GG
control	CC	GG	GG	GG	AA	TT	GG	GA	GT
control	GG	GT	GA	GA	GG	CC	AA	GA	GT
control	CG	GG	GG	GA	GG	CC	AA	GA	GT
control	GG	GG	GA	GA	AG	CT	GA	GG	GT
control	GG	GG	AA	AA	GG	CC	AA	GG	TT
control	GG	GG	GA	GA	AG	CT	GA	GA	GT
control	CC	GG	AA	AA	AA	TT	GG	GA	TT
control	CG	GG	AA	AA	AG	CC	GA	GG	TT
control	GG	GG	GA	GA	AG	CT	GA	GA	GT
control	CG	GG	GG	GG	AG	CT	GA	AA	GG
control	GG	GT	AA	AA	AG	TT	GA	GG	TT
control	CC	GG	AA	AA	AG	CT	GA	GG	TT
control	CG	GG	AA	AA	AG	CT	GA	GG	TT
control	CC	GG	GA	GA	AG	CT	GA	GG	GT
control	CC	GG	AA	AA	AG	CT	GA	GA	TT
control	CC	GG	GA	GA	AG	CT	GA	GA	GT
control	CG	GG	GA	GA	GG	CC	AA	GA	GT
control	CG	TT	GA	GA	GG	CT	AA	GA	GT
control	CC	GG	AA	AA	AA	CT	GG	GA	GT
control	CG	GT	AA	AA	GG	CT	AA	GG	TT
control	CG	GT	GA	GA	AG	CC	GA	GA	GT
control	CC	GG	GA	AA	AA	TT	GG	GG	TT
control	CC	GG	AA	GA	AG	CT	GA	GG	GT
control	GG	GT	GA	GA	AG	CT	GA	GG	GT
control	CC	GG	AA	AA	AG	CT	GA	GG	TT
control	CG	GG	AA	AA	AG	CT	GG	GG	TT
control	CC	GG	GA	GA	AA	TT	GG	GA	GT
control	GG	GG	GG	GG	AG	CT	GA	AA	GG
control	CC	GG	GG	GA	AA	CT	GG	GG	GT
control	GG	GT	GA	GA	GG	CC	AA	GG	GT
control	CG	GG	GA	GA	AG	CT	GA	GA	GT
control	CG	GG	GA	GA	AG	CC	GA	GG	GG
control	GG	TT	GG	GG	GG	CC	AA	GA	GG
control	CC	GG	AA	AA	AA	TT	GG	GG	TT
control	CC	GG	GA	GA	AA	TT	GG	GG	GT
control	CG	GG	GA	GA	AG	CT	GA	GA	GT
control	CG	GT	GG	GG	AG	CC	GA	GA	GG
control	CC	GG	AA	AA	AA	TT	GG	GG	TT
control	CC	GG	GA	GA	AG	CT	GA	GG	GT
control	CC	GG	AA	AA	AA	TT	GG	GA	GT
control	GG	GT	GA	AA	GG	CC	AA	GA	TT
control	GG	TT	GA	GA	GG	CC	AA	GG	GT
control	GG	GG	GA	AA	AG	CT	GA	GG	TT
control	CC	GG	AA	GA	AA	TT	GG	GG	GT
control	CC	GG	GA	GA	AG	CT	GA	GA	GT
control	CG	GT	GG	GG	AG	CT	GA	AA	GG
control	CG	GG	GA	GA	AG	CT	GA	GA	GT
control	CG	GG	AA	AA	AA	TT	GG	GG	TT
control	CC	GG	AA	AA	AG	CC	GA	GA	GT
control	CG	GT	AA	AA	AG	TT	GA	GA	GT
control	CG	GT	GA	GA	AG	CT	GA	GA	GT
control	CG	GG	GA	AA	AG	CT	GA	GG	TT
control	GG	GT	AA	AA	GG	CC	AA	GG	TT
control	CC	GG	AA	AA	AA	CT	GG	GA	GT
control	CC	GG	AA	AA	AA	CT	GG	GG	TT
control	CG	GT	AA	AA	AG	TT	GA	GA	GT
control	CG	GT	GA	GA	AG	CT	GA	GG	GT
control	CG	GG	GA	GA	AG	CC	GA	GA	GT
control	CC	GG	GA	GA	AG	CT	GA	GG	GT
control	CG	GG	GA	GA	AG	TT	GA	GA	GT
control	GG	GT	GA	GA	GG	TT	AA	GA	GT
control	CC	GG	GA	GA	AA	CT	GG	GA	GG
control	CC	GG	GG	GG	AA	TT	GG	GA	GG
control	CG	GG	AA	AA	AG	CC	GA	GG	TT
control	CG	GG	AA	AA	AG	CT	GA	GG	TT
control	GG	GT	GG	GG	GG	CT	AA	AA	GG
control	CC	GG	AA	AA	AG	CC	GA	GG	TT
control	CC	GG	GA	GA	AA	TT	GG	GG	GT
control	CG	GT	GA	GA	AG	TT	GA	GA	GT
control	CG	GG	GG	GG	AG	CT	GA	GA	GG
control	CG	GG	GA	AA	GG	CC	AA	GG	TT
control	CG	GG	GG	GG	AG	CC	GA	AA	GG
control	CC	GG	GA	GG	GG	CC	AA	GG	GG
control	CC	GG	AA	AA	AA	TT	GG	GG	TT
control	CG	GT	GG	GA	AG	TT	GA	GA	GT
control	CC	GT	GG	GG	AG	CC	GA	GA	GG
control	CG	GT	AA	AA	GG	CC	AA	GG	TT
control	CC	GG	GA	GA	AG	CT	GA	GA	GT
control	CG	GT	GA	GA	AG	TT	GA	GA	GT
control	CG	GT	GA	GA	AG	TT	GA	GA	GT
control	CG	GT	GA	GA	AG	CT	GA	AA	GG
control	CG	GT	GA	GA	AG	TT	GA	GA	GT
control	CG	GG	GA	GA	AG	CT	GA	GG	GT
control	CC	GT	GG	GA	AG	CT	GA	GG	GT
control	CC	GG	GA	GA	AG	CT	GA	GA	GT
control	GG	GT	GA	GA	GG	CT	AA	GA	GT
control	CG	GG	GG	GA	AG	CT	GA	GA	GT
control	CC	GG	GA	GA	AA	CT	GG	GG	GT
control	GG	GG	GA	GA	GG	CC	AA	GG	GT
control	GG	GT	GG	GG	GG	CC	AA	GG	GG
control	CG	GG	GA	GA	AG	CT	GA	GA	GT
control	GG	GG	GG	GA	GG	CC	AA	GG	GT
control	CC	GG	AA	AA	AA	TT	GG	GA	GT
control	CC	GG	GA	GA	AG	CT	GA	GG	GT
control	CG	GT	GA	GA	GG	CT	AA	AA	GG
control	CG	GT	GA	AA	AG	TT	GA	GG	TT
control	GG	GT	GG	GA	GG	CT	AA	GG	GT
control	CC	GG	AA	AA	AG	CT	GA	GG	TT
control	CC	GT	GG	GA	AG	CT	GA	GG	GT
control	CG	GG	GA	GA	AG	CC	GA	GA	GT
control	CC	GG	GG	GG	AG	CT	GA	AA	GG
control	CG	GG	GG	GG	GG	CC	AA	AA	GG
control	GG	GG	GA	AA	GG	CC	AA	GA	GT
control	CC	GG	GA	GA	AA	CT	GG	GA	GT
control	CC	GG	AA	AA	AA	TT	GG	GG	TT
control	CG	GT	GA	GA	GG	CT	AA	GA	GT
control	CG	GT	GA	GA	AG	TT	GA	GA	GT
control	GG	GG	GA	GA	GG	TT	AA	GA	GT
control	CG	GG	GA	GA	AG	CT	GA	GA	GT
control	CC	GG	GA	GA	AG	CT	GA	GG	GT
control	CG	GG	GA	GA	AG	CT	GA	GA	GT
control	CG	GT	AA	AA	AG	CT	GA	GA	GT
control	GG	GT	GA	GA	GG	CT	AA	GA	GT
control	CC	GG	GA	AA	AA	TT	GG	GG	TT
control	GG	GG	AA	AA	GG	CC	AA	GG	TT
control	GG	GT	GA	GA	GG	CC	AA	GG	GT
control	CG	GG	GG	GG	AG	CT	GA	GA	GG
control	CG	GG	GG	GG	AG	CT	GA	GA	GG
control	CG	GG	GA		AA	CT	GG	GA	GT
control	GG	GG	AA	AA	AG	CT	GA	GG	TT
control	GG	GT	GG	GG	GG	CC	AA	GA	GT
control	GG	GG	GA	GA	GG	CC	AA	GA	GT
control	CG	GG	GA	GA	AG	CC	GA	GG	GT
control	CC	GG	GA	GA	AG	CT	GA	GG	GT
control	CG	GG	GA	GA	GG	CC	AA	GA	GT
control	CG	GT	GA	GA	GG	CC	AA	GA	GT
control	GG	GG	AA	AA	AG	CT	GG	GG	TT
control	CC	GG	GA	AA	AA	CT	GG	GG	TT
control	CG	GG	GG	GA	AG	CT	GA	GG	GT
control	CC	GT	GA	GA	AG	CT	GA	GA	GT
control	CC	GG	GA	GA	AA	CT	GG	GA	GT
control	CG	GG	GA	GA	AG	CT	GA	GG	GT
control	CC	GG	GA	AA	AA	TT	GG	GG	TT
control	CC	GG	GA	GA	AA	CT	GG	GA	GG
control	CG	GG	GA	AA	AG	CT	GA	GG	TT
control	CG	GG	GG	GA	GG	CC	AA	GG	GT
control	CG	GG	GA	GA	AG	CT	GA	AA	GG
control	CG	GG	GA	AA	AG	CT	GA	GA	GT
control	GG	GT	GA	GA	GG	CC	AA	GA	GT
control	CC	GG	GG	GG	AA	TT	GG	GA	GG
control	CG	GG	GA	GA	AG	CT	GA	GA	GG
control	CC	GG	GA	GA	AG	CT	GA	GA	GT
control	CG	GG	GA	AA	GG	CC	AA	GG	TT
control	GG	GG	GA	AA	GG	CC	AA	GG	TT
control	CG	GG	GA	GA	AG	CT	GA	GG	GT
control	GG	GT	GA	GG	GG	CC	AA	GG	GG
control	CC	GG	GA	GA	AA	CT	GG	GA	GT
control	CC	GG	AA	AA	AA	TT	GG	GA	GT
control	CG	GG	GA	GA	AG	CC	GA	GA	GT
control	CG	GG	GA	GA	AG	CT	GA	GG	GT
control	GG	GT	AA	AA	GG	CC	AA	GG	GT
control	CC	GG	AA	AA	AA	CT	GG	GG	TT
control	CG	GT	AA	AA	AG	CT	GA	GG	TT
control	CG	GT	AA	AA	GG	CC	AA	GG	TT
control	CC	GG	AA	AA	AA	TT	GG	GG	TT
control	CG	GG	GA	GA	AG	CT	GA	GG	GT
control	CG	GT	AA	AA	GG	CT	AA	GA	GT
control	CC	GG	AA	GA	AG	CT	GA	GG	GT
control	CC	GG	GA	GA	AA	TT	GG	GA	GT
control	GG	GG	GG	GG	GG	CC	AA	GA	GG
control	CG	GG	AA	AA	AG	CT	GA	GG	TT
control	CC	GG	AA	AA	AA	TT	GG	GG	TT
control	CG	TT	GG	GA	GG	CT	AA	GA	GG
control	CG	GT	AA	AA	AG	TT	GA	GG	TT
control	CC	GG	GG	GG	AA	CT	GG	GA	GG
control	CC	GG	AA	AA	AG	CT	GA	GG	TT
control	CC	GG	GA	AA	AG	CC	GA	GG	TT
control	CC	GG	GA	AA	AA	TT	GG	GA	GT
control	GG	GG	GA	AA	GG	CT	AA	GG	TT
control	CG	GG	GA	GG	AG	CT	GA	GA	GT
control	CG	GG	GA	GA	AG	CT	GA	GG	GT
control	CC	GT	GA	GA	AG	CT	GA	GG	GT
control	CG	GG	AA	AA	AG	CT	GA	GG	TT
control	CC	GG	AA	AA	AA	TT	GG	GG	TT
control	GG	GT	AA	AA	AG	TT	GA	GA	GT
control	GG	GT	AA	AA	GG	CC	AA	GG	TT
control	GG	GT	AA	AA	AG	TT	GA	GA	GT
control	CG	GG	GA	GA	GG	CC	AA	AA	GG
control	CG	GG	GA	AA	AG	CC	GA	GG	TT
control	CG	GT	AA	AA	GG	CT	AA	GG	TT
control	CG	GT	AA	AA	AG	CT	GA	GG	TT
control	CC	GG	AA	AA	AA	TT	GG	GA	GT
control	GG	GT	GA	GA	GG	CT	AA	GG	GT
control	CG	GG	AA	AA	AG	CT	GA	GG	TT
control	GG	GG	GA	AA	GG	CC	AA	GA	TT
control	CC	GG	GA	GA	GG	CC	AA	GA	GT
control	GG	GG	GG	GA	GG	CC	AA	GA	GT
control	CC	GG	AA	AA	AA	TT	GG	GG	TT
control	GG	GT	GG	GG	GG	CT	AA	AA	GG
control	CC	GG	AA	AA	AA	TT	GG	GG	TT
control	CC	GG	GA	GA	AG	CT	GA	AA	GG
control	GG	GT	GA	GA	GG	CT	AA	GG	GT
control	CC	GG	GA	GA	AG	CC	GA	GG	GT
control	CG	GG	AA	AA	AG	CT	GA	GG	TT
control	CC	GG	GA	GA	AA	CT	GG	GA	GT
control	CC	GG	GG	GG	AA	CC	GG	GG	GG
control	CC	GG	AA	AA	AA	CT	GG	GA	GT
control	CC	GG	GA	GA	AA	TT	GG	GA	GT
control	CG	GT	AA	AA	AG	CT	GA	GG	TT
control	CG	GG	GA	AA	AG	CC	GA	GG	TT
control	CG	GG	GA	GA	AG	CT	GA	GA	GT
control	CC	GG	AA	AA	AA	CT		GA	GT
control	CC	GG	AA	AA	GG	CC	AA	GG	TT
control	CG	GG	GG	GG	GG	CC	AA	GA	GG
control	CC	GG	GA	AA	AA	TT	GG	GG	TT
control	GG	GT	AA	AA	GG	CT	AA	GG	TT
control	CC	GG	GA	GA	AA	CT	GG	GG	GT
control	CC	GG	GA	GA	AG	CT	GA	GA	GT
control	CG	GT	GG	GA	AG	CT	GA	GA	GT
control	CG	GG	GA	GA	AG	CT	GA	GG	GT
control	CG	GG	GG	AA	AG	CT	GA	GG	TT
control	CG	GT	GA	AA	AG	CT	GA	GG	TT
control	CG	GT	AA	AA	AG	CT	GA	GG	TT
control	GG	GT	GA	GA	GG	CC	AA	GA	GT
control	CG	GG	GA	GA	AG	CT	GA	GA	GT
control	CC	GG	GA	GA	AA	CT	GG	GA	GG
control	CC	GG	GA	GA	AG	CC	GA	GA	GT
control	CC	GG	GA	GA	AG	CT	GA	AA	GG
control	CC	GG	GA	AA	AG	TT	GA	GG	TT
control	CC	GG	GG	GG	AG	CT	GA	GG	GG
control	CC	GG	AA	AA	AA	TT	GG	GG	TT
control	CC	GG	GA	GA	AA	TT	GG	AA	GG
control	CG	GT	GA	AA	GG	CT	AA	GG	TT
control	GG	GG	GG	GA	GG	CC	AA	GA	GT
control	CC	GG	GA	GA	AG	CT	GA	GG	GT
control	CG	GG	GA	GA	AG	CT	GA	AA	GG
control	CC	GG	GA	GA	AA	CC	GG	GG	GT
control	GG	GG	GA	GA	AG	CT	GA	GA	GT
